# Supplementary material for: Plasma Levels of Free NƐ-Carboxymethyllysine (CML) after Different Oral Doses of CML in Rats and after the Intake of Different Breakfasts in Humans: Postprandial Plasma Level of sRAGE in Humans
Source: Nutrients. 2022 Apr 30;14(9):1890. doi: 10.3390/nu14091890 (PMC9101122; doi:10.3390/nu14091890)
Supplement: Supplementary file 1 [file nutrients-14-01890-s001.zip]

Archive with 1 entries (1 files):
- nutrients-1671753-supplementary.pdf
